# Supplementary material for: Identification of LARS as an essential gene for osteosarcoma proliferation through large-Scale CRISPR-Cas9 screening database and experimental verification
Source: J Transl Med. 2022 Aug 12;20:355. doi: 10.1186/s12967-022-03571-9 (PMC9373537; doi:10.1186/s12967-022-03571-9)
Supplement: Supplementary file 2 — Additional file 2: S2. Fifty-nine genes with significantly altered expression among 785 essential genes in osteosarcoma tissue. [file 12967_2022_3571_MOESM2_ESM.xlsx]

## Sheet: Additional S2
Tag	logFC	AveExpr	t	P.Value	adj.P.Val	B
HP	-2.62969	0.206918	-9.78306	3.82697e-13	2.99269e-10	19.0237
NCAPD2	-0.924672	0.0392381	-4.8276	1.37492e-05	0.00470723	3.06329
POLR2H	1.1326	-0.120992	4.74735	1.80584e-05	0.00470723	2.81144
MTOR	0.821654	0.0302446	4.56965	3.28611e-05	0.00547062	2.25896
MAK16	0.680719	-0.0347901	4.55099	3.49784e-05	0.00547062	2.20138
PSMC2	1.01373	-0.0555647	4.26942	8.87719e-05	0.00991709	1.34399
SYMPK	-0.964807	0.0127903	-3.95348	0.000245614	0.0176838	0.410792
UBA1	0.817067	0.0112379	3.94948	0.00024875	0.0176838	0.399192
POLD1	-0.734154	-0.0732772	-3.83662	0.000354928	0.0231294	0.0744467
VPS28	-0.801501	0.0379002	-3.77529	0.00042974	0.0258505	-0.099987
PRMT5	0.630565	-0.0216908	3.52175	0.000933317	0.0429326	-0.80477
RPAP2	0.585047	-0.00813574	3.42641	0.00124101	0.0539152	-1.06253
C7	-0.658159	0.0613041	-3.38255	0.00141297	0.0542913	-1.17968
TOMM40	0.688144	-0.00587367	3.37192	0.00145795	0.0542913	-1.20795
SDAD1	0.715116	0.0136327	3.34176	0.00159304	0.0566252	-1.28782
SS18L2	-0.641518	-0.0342392	-3.32268	0.00168454	0.0572745	-1.33813
PPIP5K2	-0.879047	0.105681	-3.25767	0.00203521	0.0636843	-1.50822
NUP93	0.602615	-0.0129999	3.25754	0.00203594	0.0636843	-1.50855
ACTR10	0.662425	-0.151011	3.10677	0.00313285	0.0843278	-1.89471
SPC24	-0.7139	0.06725	-3.0812	0.00336678	0.0843278	-1.95902
MED21	0.699184	-0.123116	3.03139	0.0038704	0.0917167	-2.0833
DNAJC17	0.593845	0.0549986	2.99633	0.00426608	0.0953163	-2.16992
DHFR	-0.587001	-0.0262948	-2.91455	0.005341	0.109912	-2.36938
SNAPC1	1.31332	-0.241211	2.77307	0.0078139	0.141866	-2.70527
COPS8	0.673086	-0.161603	2.76714	0.00793758	0.141866	-2.71908
PHB	0.904283	-0.106081	2.76503	0.00798222	0.141866	-2.72401
WDR12	0.618091	-0.0823275	2.71035	0.00921796	0.156705	-2.85035
ANAPC10	0.73224	-0.189315	2.69769	0.00952803	0.15853	-2.87933
DDX10	0.613013	-0.159892	2.67582	0.0100867	0.160976	-2.9292
DYNC1I2	0.633024	-0.00598848	2.65177	0.0107353	0.163626	-2.98366
GTF2H1	0.605074	0.0900824	2.64657	0.0108805	0.163626	-2.99539
BYSL	0.67723	0.0862866	2.57845	0.0129561	0.184819	-3.14748
HR	0.6865	-0.0775273	2.57033	0.0132259	0.184819	-3.16539
ABCE1	0.881572	-0.215066	2.55626	0.0137063	0.184819	-3.19637
TNPO3	0.605156	-0.0182924	2.54946	0.0139442	0.184819	-3.2113
CCT3	1.18823	-0.0356035	2.44184	0.0182398	0.226406	-3.44337
MCM7	-0.91333	-0.114351	-2.31124	0.0250346	0.262993	-3.71453
BIRC5	-0.841373	-0.0257193	-2.30631	0.0253309	0.262993	-3.72454
POLD2	0.741089	-0.0846432	2.2783	0.0270722	0.262993	-3.78107
NMD3	0.703317	-0.0720243	2.27681	0.0271677	0.262993	-3.78406
RPLP2	-1.82106	-0.0201091	-2.27665	0.0271778	0.262993	-3.78438
GNL3	0.907759	-0.156891	2.27567	0.027241	0.262993	-3.78635
CP	-0.616769	0.106412	-2.2298	0.0303393	0.28488	-3.87761
PDCD2	0.668799	-0.0790666	2.22525	0.0306632	0.28488	-3.88658
EIF2S1	0.649718	-0.144468	2.21602	0.0313295	0.28488	-3.90474
SF3B4	0.744598	-0.121382	2.19061	0.0332306	0.287635	-3.95441
COPB1	0.796459	-0.251938	2.19059	0.0332318	0.287635	-3.95444
TCP1	0.770395	-0.0208978	2.1747	0.0344716	0.289858	-3.98526
PRPF19	0.668289	-0.163383	2.13575	0.0376844	0.297704	-4.06004
NOP56	0.652468	-0.079307	2.1291	0.0382583	0.298507	-4.07269
ATP2A2	0.736761	-0.0881239	2.11733	0.0392924	0.298507	-4.095
PSMA2	0.910589	-0.082874	2.09999	0.0408617	0.301451	-4.1277
IPO7	0.862371	-0.132134	2.08945	0.0418413	0.305324	-4.14745
LARS	0.833163	-0.227093	2.08599	0.0421675	0.305324	-4.15392
ZNF131	0.620421	-0.226541	2.07762	0.0429658	0.30825	-4.16954
PSMC6	0.790593	-0.151063	2.0686	0.0438409	0.310899	-4.18631
AARS	0.764913	-0.172188	2.06163	0.0445278	0.310899	-4.19923
PSMC4	1.16717	0.21268	2.04491	0.0462137	0.311544	-4.23007
WARS	0.718942	-0.0211602	2.02681	0.0480997	0.321487	-4.26319
